# Supplementary material for: Smart Wearable Sensors Based on Triboelectric Nanogenerator for Personal Healthcare Monitoring
Source: Micromachines (Basel). 2021 Mar 25;12(4):352. doi: 10.3390/mi12040352 (PMC8064435; doi:10.3390/mi12040352)
Supplement: Supplementary file 1 [file micromachines-12-00352-s001.zip]

Archive with 6 entries (5 files):
- micromachines-1155769-supplementary/
- micromachines-1155769-supplementary/micromachines-1155769-supplementary.pdf
- micromachines-1155769-supplementary/Vedio S3. Water resistance rest of the SWS.mp4
- micromachines-1155769-supplementary/Vedio S4. The fall-down alarm system demonstration based on the SWS.mp4
- micromachines-1155769-supplementary/Video S1. The COMSOL simulation animation of SC.mp4
- micromachines-1155769-supplementary/Video S2. The COMSOL simulation animation of TBC.mp4
